# Supplementary material for: Application of digital-intelligent technologies in physical education: a systematic review
Source: Front Public Health. 2025 Jul 24;13:1626603. doi: 10.3389/fpubh.2025.1626603 (PMC12328460; doi:10.3389/fpubh.2025.1626603)
Supplement: Supplementary file 2 [file Table_1.xlsx]

## Sheet: data extraction template
Num.	Title	Year of Publication	Country/Region	Study Design	Sample Size	Target Population	Education Level	Application Scenarios	Digital-Intelligent Technology (DIT) Type	Functional	Main Findings	Quality Appraisal Score	Notes/Remarks
1	A cybercycling intervention to improve behavioral regulation and classroom functioning among children with behavioral health disorders: Pragmatic randomized trial design for Manville Moves	2016	United States	RCT	109	Student	Primary education	Online	Human-Computer Interaction Technology	Augmented learning platforms	Manville Moves curriculum	Moderate	special populations
2	Fuzzy Comprehensive Evaluation of Physical Education Based on High Dimensional Data Mining	2018	China	QES	10	Teacher	Higher education	Offline	Artificial Intelligence Technology Cluster	Automated pedagogical evaluation	A fuzzy comprehensive evaluation model	Moderate
3	Automatic Evaluation Model of Physical Education Based on Association Rules Algorithm	2018	China	QES	10	Teacher	Higher education	Offline	Artificial Intelligence Technology Cluster	Automated pedagogical evaluation	Automatic evaluation model of physical education based on association rules algorithm	Moderate
4	Personalized training through Kinect-based games for physical education	2019	China	QES	10	Student	Primary education	Online	Artificial Intelligence Technology Cluster	Intelligent tutoring systems	Kinect-based training system	Moderate
5	Augmented Reality as a Resource for Improving Learning in the Physical Education Classroom	2020	Spain	QES	140	Student	Secondary education	Offline	Human-Computer Interaction Technology	Augmented learning platforms	Through augmented reality is effective in teaching high school students in the subject of physical education, especially for the acquisition of spatially oriented content	Moderate
6	Applying augmented reality in physical education on motor skills learning	2019	China	CSS	52	Student	Secondary education	Offline	Human-Computer Interaction Technology	Augmented learning platforms	AR-assisted instruction	Hight
7	Effect of augmented reality game Pokémon GO on cognitive performance and emotional intelligence in adolescent young	2018	Spain	RCT	190	Student	Secondary education	Online	Human-Computer Interaction Technology	Intelligent tutoring systems	Pokémon GO	Moderate
8	Using Artificial Intelligence for Pattern Recognition in a Sports Context	2020	Portugal	CSS	22	Student	Higher education	Offline	Artificial Intelligence Technology Cluster	Biometric risk surveillance	that Dynamic Bayesian Mixture Model presents a superior performance	Hight
9	The Effectiveness of Physical Education Teaching in College Based on Artificial Intelligence Methods	2021	China	RCT	60	Student	Higher education	Offline	Artificial Intelligence Technology Cluster	Intelligent tutoring systems	Construction of artificial intelligence classroom	Moderate
10	Hybrid Physical Education Teaching and Curriculum Design Based on a Voice Interactive Artificial Intelligence Educational Robot	2020	China	QES	80	Student	Primary education	Blended	Artificial Intelligence Technology Cluster	Augmented learning platforms	An educational robot is introduced into physical education teaching	Moderate
11	An artificial intelligence fuzzy system for improvement of physical education teaching method.	2021	China	RCT	60	Student	Secondary education	Offline	Artificial Intelligence Technology Cluster	Smart feedback systems	An artificial intelligence fuzzy system	Moderate
12	A New Physical Education Teaching System and Training Framework Based on Human-Computer Interaction and Auxiliary Interaction	2021	China	CSS	10	Student	Secondary education	Offline	Human-Computer Interaction Technology	Augmented learning platforms	A PE teaching system based on HCI and auxiliary interaction	Moderate
13	College Physical Education Course Management System Based on Internet of Things	2021	China	CSS	650	Teacher	Higher education	Offline	Internet of Things Technology Cluster	Smart scheduling systems	a sports curriculum management system	Moderate
14	Internet of Things-based Technological Acceptance Learning Management Framework for the Physical Education System	2021	China	CSS	6	Student	Higher education	Offline	Internet of Things Technology Cluster	Smart scheduling systems	oT-based technological acceptance learning management framework	Moderate
15	The Effect of Elementary School Soccer Instruction Using Virtual Reality Technologies on Students’ Attitudes toward Physical Education and Flow in Class	2021	South Korea	RCT	113	Student	Primary education	Offline	Human-Computer Interaction Technology	Intelligent tutoring systems	VR Sports Room	Hight
16	Evaluation of AdaBoost's elastic net-type regularized multi-core learning algorithm in volleyball teaching actions	2021	China	QES	Unclear	Student	Higher education	Offline	Artificial Intelligence Technology Cluster	Smart feedback systems	A very formal sequential learning algorithm based on the AdaBoost framework	Low
17	Analysis of Effectiveness and Performance Prediction of Sports Flipped Classroom Teaching Based on Neural Networks	2021	China	QES	32	Student	Higher education	Offline	Artificial Intelligence Technology Cluster	Performance Prediction of Sports	The flipped classroom based on neural network technology	Hight
18	Integration of Wearable Smart Devices and Internet of Things Technology into Public Physical Education	2021	China	QES	108	Student	Higher education	Offline	Human-Computer Interaction Technology	Smart feedback systems	integrate wearable smart devices into public physical education	Moderate
19	An Experimental and Algorithm Research on the Influence of OTO Teaching Mode on College Students′ PE Learning Interest Based on Cloud Computing	2021	China	QES	107	Student	Higher education	Blended	Artificial Intelligence Technology Cluster	Intelligent tutoring systems	OTO Teaching Mode	Hight
20	Exploring the Characteristics of Physical Exercise in Students and the Path of Health Education	2021	China	CSS	285	Student	Higher education	Blended	Artificial Intelligence Technology Cluster	Intelligent tutoring systems	the college smart sports classroom	Moderate
21	Application of Decision Tree in PE Teaching Analysis and Management under the Background of Big Data	2022	China	CSS	30	Student	Higher education	Offline	Artificial Intelligence Technology Cluster	Smart feedback systems	the physical education management system	Moderate
22	Intelligent Recognition of Physical Education Teachers’ Behaviors Using Kinect Sensors and Machine Learning	2022	China	CSS	10	Teacher	Primary education	Offline	Artificial Intelligence Technology Cluster	Intelligent tutoring systems	. The intelligent recognition of PE classroom teaching	Moderate
23	Construction of Physical Education Quality Evaluation Index and Analysis with Wearable Device	2022	China	QES	32	Student	Higher education	Offline	Artificial Intelligence Technology Cluster	Smart feedback systems	A method of constructing a physical education quality evaluation index based on wearable devices	Moderate
24	Design and Research of VR Basketball Teaching System Based on Embedded Intelligent Sensor	2022	China	RCT	51	Student	Higher education	Offline	Human-Computer Interaction Technology	Intelligent tutoring systems	VR Basketball Teaching System	Hight
25	Human-computer interactive physical education teaching method based on speech recognition engine technology	2022	China	CSS	1000	Teacher	Higher education	Offline	Artificial Intelligence Technology Cluster	Intelligent tutoring systems	The human-computer interaction physical education teaching method	Moderate
26	Application of 5G Internet of Things Technology in the Design of Physical Education Platform	2022	China	CSS	300	Teacher	Higher education	Offline	Internet of Things Technology Cluster	Smart scheduling systems	the Sports Information Teaching Platform	Moderate
27	Design and Research of Physical Education Platform Based on Artificial Intelligence	2022	China	CSS	24	Student	Higher education	Offline	Artificial Intelligence Technology Cluster	Performance Prediction of Sports	Physical Education Platform	Moderate
28	An Artificial Intelligence and Machine Vision Based Evaluation of Physical Education Teaching	2021	China	CSS	52	Teacher	Higher education	Offline	Artificial Intelligence Technology Cluster	Automated pedagogical evaluation	The evaluation model of physical education effect	Moderate
29	Application of Artificial Intelligence-Based Big Data AI Technology in Physical Education Reform	2022	China	QES	160	Teacher	Higher education	Offline	Artificial Intelligence Technology Cluster	Smart scheduling systems	A smart service platform for smart sports classrooms	Moderate
30	Application of Deep Learning in College Physical Education Design under Flipped Classroom	2022	China	CSS	254	Teacher	Higher education	Blended	Artificial Intelligence Technology Cluster	Intelligent tutoring systems	Applies DL and convolutional neural network to the teaching design of physical gymnastics in colleges and universities	Moderate
31	The Influence of Computer Network Technology Using Digital Technology on the Quality of Physical Education in Colleges under Complex Scenes	2022	China	QES	106	Teacher	Higher education	Blended	Artificial Intelligence Technology Cluster	Intelligent tutoring systems	The flipped classroom model based on DL is applied to PE teaching	Hight
32	Deep Learning Algorithm for Online College Physical Education Teaching with Flipping Classroom	2022	China	CSS	402	Teacher	Higher education	Blended	Artificial Intelligence Technology Cluster	Intelligent tutoring systems	The deep learning method is used to analyze the instructional design	Moderate
33	Evaluation Index of School Sports Resources Based on Artificial Intelligence and Edge Computing	2022	China	CSS	Unclear	Student	Higher education	Offline	Artificial Intelligence Technology Cluster	Smart scheduling systems	School Sports Resource Evaluation Index System	Moderate
34	physical Education Resource Information Management System Based on Big Data Artificial Intelligence	2022	China	CSS	Unclear	Student	Higher education	Offline	Artificial Intelligence Technology Cluster	Smart scheduling systems	the Physical Education Information Management System	Hight
35	Application of Virtual Reality Technology in Martial Arts Situational Teaching	2022	China	QES	40	Student	Higher education	Offline	Human-Computer Interaction Technology	Augmented learning platforms	the application of virtual reality technology to Wushu teaching	Moderate
36	Research on Prediction of Physical Fitness Test Results in Colleges and Universities Based on Deep Learning	2022	China	CSS	Unclear	Student	Higher education	Offline	Artificial Intelligence Technology Cluster	Performance Prediction of Sports	the performance of various prediction models	Hight
37	Teaching and Curriculum of the Preschool Physical Education Major Direction in Colleges and Universities under Virtual Reality Technology	2022	Malaysia	RCT	40	Student	Higher education	Offline	Human-Computer Interaction Technology	Augmented learning platforms	A virtual teaching model	Moderate
38	An Empirical Analysis of the Influence of Volleyball Elective Course on Students’ Physical Health Based on Digital Image	2022	China	CSS	100	Student	Higher education	Offline	Human-Computer Interaction Technology	Augmented learning platforms	An Empirical Analysis of the Influence of Volleyball Elective Course	Moderate
39	Analysis of Children’s Sports Heuristic Teaching Based on Deep Learning	2022	China	CSS	Unclear	Teacher	Early childhood education	Offline	Artificial Intelligence Technology Cluster	Intelligent tutoring systems	Heuristic Physical Education Teaching System	Moderate
40	Research on Data Mining of College Students’ Physical Health for Physical Education Reform	2022	China	CSS	Unclear	Student	Higher education	Offline	Artificial Intelligence Technology Cluster	Biometric risk surveillance	Physical Health Data Mining Based on the K-Means Algorithm	Moderate
41	Teaching Intelligence System Based on the Cloud Platform of the Internet of Things and Its Application in Physical Education	2022	China	QES	100	Teacher	Higher education	Offline	Artificial Intelligence Technology Cluster	Intelligent tutoring systems	Teaching Intelligence System	Moderate
42	Elements and Overall Optimization of University Self-Organizing Physical Education Teaching System Based on Holistic Theory	2022	China	QES	Unclear	Student	Higher education	Offline	Artificial Intelligence Technology Cluster	Intelligent tutoring systems	Overall Optimization of the University Self-Organizing Physical Education Teaching System	Moderate
43	Intelligent unsupervised learning method of physical education image resources based on genetic algorithm	2023	South Korea	CSS	Unclear	Teacher	Primary education	Offline	Artificial Intelligence Technology Cluster	Smart scheduling systems	an intelligent physical education resource processing method	Moderate
44	Training Load Prediction in Physical Education Teaching Based on BP Neural Network Model	2022	China	CSS	90	Student	Secondary education	Offline	Artificial Intelligence Technology Cluster	Biometric risk surveillance	the prediction of the training load of middle school students in physical education based on the backpropagation neural network (BPNN)	Moderate
45	Prediction of Sports Performance Combined with Deep Learning Model and Analysis of Influencing Factors	2022	China	CSS	101	Student	Higher education	Offline	Artificial Intelligence Technology Cluster	Intelligent tutoring systems	Prediction of Sports Performance Combined with Deep Learning Model	Moderate
46	Performance Prediction and Action Performance Analysis of Sports Competitive Events Based on Deep Learning	2022	China	CSS	10	Student	Higher education	Offline	Artificial Intelligence Technology Cluster	Intelligent tutoring systems	Deep Learning Sports Performance Prediction	Moderate
47	Evaluation Method of Physical Education Teaching and Training Quality Based on Deep Learning	2022	South Korea	CSS	60	Teacher	Higher education	Offline	Artificial Intelligence Technology Cluster	Automated pedagogical evaluation	An evaluation method of physical education teaching and training quality based on deep learning is proposed	Moderate
48	Synchrony in triadic jumping performance under the constraints of virtual reality	2022	Japan	QES	14	Student	Higher education	Offline	Human-Computer Interaction Technology	Augmented learning platforms	a movement synchrony system	Moderate
49	Analysis of physical education based on deep learning on college students’ mental health and social adaptability	2022	China	QES	Unclear	Student	Higher education	Offline	Artificial Intelligence Technology Cluster	Augmented learning platforms	deep learning on college students’ mental health and social adaptability	Moderate
50	Physical education and emergency response system using deep learning: A step toward sustainable development of physical education environment	2022	China	CSS	Unclear	Student	Higher education	Offline	Artificial Intelligence Technology Cluster	Biometric risk surveillance	A “physical education and emergency response system using deep learning” (PSERS-DL)	Moderate
51	Intelligent Physical Education Teaching Tracking System Based on Multimedia Data Analysis and Artificial Intelligence	2022	China	CSS	105	Student	Higher education	Offline	Artificial Intelligence Technology Cluster	Intelligent tutoring systems	Intelligent Physical Education Teaching Tracking System	Moderate
52	Capturing the multidimensionality of motivation in physical education: A self-organizing maps approach to profiling students	2022	Spain	CSS	3029	Teacher	Primary education	Offline	Artificial Intelligence Technology Cluster	Intelligent tutoring systems	A self-organizing maps approach to profiling students	Moderate
53	Eight-week virtual reality training improves lower extremity muscle strength but not balance in adolescents with intellectual disability: A randomized controlled trial	2022	China	RCT	30	Student	Primary education	Offline	Human-Computer Interaction Technology	Augmented learning platforms	Eight-week virtual reality training improves lower extremity muscle strength but not balance in adolescents with intellectual disability	Hight	special populations
54	Research on a Mobile Prediction Platform for Dynamic Changes in Athletic Performance Based on Screening Factors	2022	China	CSS	300	Student	Higher education	Offline	Artificial Intelligence Technology Cluster	Intelligent tutoring systems	a Mobile Prediction Platform for Dynamic Changes in Athletic Performance Based on Screening Factors	Moderate
55	The Sustainable Development of Psychological Education in Students’ Learning Concept in Physical Education Based on Machine Learning and the Internet of Things	2022	Poland	CSS	180	Student	Higher education	Offline	Artificial Intelligence Technology Cluster	Automated pedagogical evaluation	A teaching evaluation index system	Moderate
56	Exploration on the Operation Status and Optimization Strategy of Networked Teaching of Physical Education Curriculum Based on AI Algorithm	2023	China	CSS	80	Student	Higher education	Online	Artificial Intelligence Technology Cluster	Automated pedagogical evaluation	A multi-indicator evaluation model based on the networked teaching of PE courses	Moderate
57	The Effects of the Badminton Teaching-Assisted System Using Electromyography and Gyroscope on Learners' Badminton Skills	2023	China	QES	87	Teacher	Higher education	Online	Artificial Intelligence Technology Cluster	Intelligent tutoring systems	A Badminton Teaching-Assisted System (BTAS)	Hight
58	The Effect of a Virtual Reality-Based Physical Education Program on Physical Fitness among Elementary School Students	2023	South Korea	QES	90	Student	Primary education	Offline	Human-Computer Interaction Technology	Intelligent tutoring systems	a Virtual Reality-Based Physical Education	Hight
59	The Effectiveness of Augmented Reality in Physical Sustainable Education on Learning Behaviour and Motivation	2023	China	QES	56	Student	Higher education	Offline	Human-Computer Interaction Technology	Augmented learning platforms	an action skill learning software	Hight
60	AI-facilitated reflective practice in physical education: an auto-assessment and feedback approach	2023	China	QES	187	Student	Higher education	Offline	Artificial Intelligence Technology Cluster	Smart feedback systems	Yoga automatic assessment and feedback system	Moderate
61	Modeling of Badminton Intelligent Teaching System Based on Neural Network	2021	China	QES	154	Student	Higher education	Offline	Artificial Intelligence Technology Cluster	Augmented learning platforms	intelligent badminton teaching machine	Hight
62	Data analysis of physical recovery and injury prevention in sports teaching based on wearable devices	2023	China	QES	20	Student	Higher education	Offline	Artificial Intelligence Technology Cluster	Biometric risk surveillance	a sports teaching action monitoring system based on wearable devices	Moderate
63	The preventive effect of PNF stretching exercise on sports injuries in physical education based on IoT data monitoring	2023	China	QES	24	Student	Higher education	Offline	Internet of Things Technology Cluster	Biometric risk surveillance	a set of physical education Internet of Things data monitoring training system	Hight
64	Application of video image processing in sports action recognition based on particle swarm optimization algorithm	2023	China	CSS	82	Student	Higher education	Offline	Artificial Intelligence Technology Cluster	Augmented learning platforms	Effectively detect the changes of athletes' sampling point path	Moderate
65	Design of sports multimedia teaching platform based on machine learning	2023	China	QES	48	Teacher	Higher education	Offline	Artificial Intelligence Technology Cluster	Intelligent tutoring systems	sports multimedia teaching platform	Moderate
66	Effect of virtual reality-based exercise and physical exercise on adolescents with overweight and obesity: study protocol for a randomised controlled trial	2023	China	RCT	220	Student	Secondary education	Offline	Human-Computer Interaction Technology	Augmented learning platforms	VR exercise may increase the willingness and ability to engage in sports	Hight
67	Enhancing teaching skills of physical education teachers in the Sultanate of Oman through augmented reality strategies: A comprehensive feedback-based analysis	2023	Oman	QES	68	Teacher	Higher education	Offline	Human-Computer Interaction Technology	Intelligent tutoring systems	an educational program utilizing augmented reality technology	Moderate
68	Virtual Reality-Based Cooperative Learning in Physical Education: Ways to Improve Physical Performance and Motivation of Students	2023	China	QES	48	Student	Higher education	Offline	Human-Computer Interaction Technology	Augmented learning platforms	integrating virtual reality into physical education can enhance student motivation	Moderate
69	Enhanced Design of a Tai Chi Teaching Assistance System Integrating DTW Algorithm and SVM	2024	China	CSS	Unclear	Student	Higher education	Offline	Artificial Intelligence Technology Cluster	Augmented learning platforms	a Tai Chi Teaching Assistance System Integrating DTW Algorithm and SVM	Moderate
70	An intelligent model to decode students’ behavioral states in physical education using back propagation neural network and Hidden Markov Model	2024	China	CSS	Unclear	Teacher	Secondary education	Offline	Artificial Intelligence Technology Cluster	Intelligent tutoring systems	A BPNN-HMM-based state analysis and processing model for sports behavior	Moderate
71	From wearables to performance: how acceptance of IoT devices influences physical education results in college students	2024	China	RCT	150	Student	Higher education	Offline	Artificial Intelligence Technology Cluster	Smart feedback systems	wearable IoT devices can positively impact the physical performance of college students in physical education settings	Moderate
72	A teaching management system for physical education in colleges and universities using the theory of multiple intelligences and SVM	2023	China	QES	Unclear	Student	Higher education	Offline	Artificial Intelligence Technology Cluster	Intelligent tutoring systems	a teaching management system	Moderate
73	CREATION OF DEEP LEARNING SCENARIOS IN THE NETWORK TEACHING OF PHYSICAL EDUCATION TECHNICAL COURSES	2024	China	CSS	60	Teacher	Higher education	Online	Artificial Intelligence Technology Cluster	Automated pedagogical evaluation	Sports depth LS creation	Moderate
74	Enhancing the college and university physical education teaching and learning experience using virtual reality and particle swarm optimization	2023	China	CSS	Unclear	Student	Higher education	Offline	Human-Computer Interaction Technology	Intelligent tutoring systems	College physical education teaching system based on machine learning and virtual reality technology	Moderate
75	Influence of Virtual Reality and Gamification Combined with Practice Teaching Style in Physical Education on Motor Skills and Students’ Perceived Effort: A Mixed-Method Intervention Study	2024	Spain	QES	75	Student	Higher education	Offline	Human-Computer Interaction Technology	Augmented learning platforms	digital platforms in physical education	Moderate
76	Auxiliary analysis of digital platform using internet of things technology in physical education teaching	2024	China	CSS	500	Student	Higher education	Online	Artificial Intelligence Technology Cluster	Augmented learning platforms	digital-physical education platforms	Moderate
77	Practical application of interactive AI technology based on visual analysis in professional system of physical education in universities	2024	China	QES	10	Teacher	Higher education	Offline	Artificial Intelligence Technology Cluster	Intelligent tutoring systems	ORB (Oriented FAST and Rotated BRIEF) feature extraction algorithm was used to extract students' movement features	Moderate
78	Fuzzy evaluation model for physical education teaching methods in colleges and universities using artificial intelligence	2024	China	CSS	10	Teacher	Higher education	Offline	Artificial Intelligence Technology Cluster	Automated pedagogical evaluation	Fuzzy evaluation model for physical education teaching methods	Moderate
79	Construction and analysis of students’ physical health portrait based on principal component analysis improved Canopy-K-means algorithm	2024	China	CSS	Unclear	Student	Higher education	Offline	Artificial Intelligence Technology Cluster	Biometric risk surveillance	A student’s physical health portrait model	Moderate
80	Assessment of the intensity and attractiveness of physical exercise while playing table tennis in an immersive virtual environment depending on the game mode	2024	Poland	QES	30	Student	Higher education	Offline	Artificial Intelligence Technology Cluster	Augmented learning platforms	Short-term TT training in VR improves playing skills in a virtual environment	Moderate
81	Analysis of the application of modern mobile wireless network terminal in the tutoring design of college physical education course teaching	2024	China	CSS	6	Teacher	Higher education	Offline	Artificial Intelligence Technology Cluster	Intelligent tutoring systems	the quaternion motion attitude recognition system based on wireless mobile network	Moderate
82	PETSAI-Ext: Physical Education Teaching Support with Artificial Intelligence	2024	Vietnam	CSS	Unclear	Teacher	Primary education	Offline	Artificial Intelligence Technology Cluster	Intelligent tutoring systems	Physical Education Teaching Support with Artificial Intelligence	Moderate
83	‘It’s like being there, but not in the way'. Exploring the use of virtual reality tools to stimulate reflection in Norwegian physical education teacher education	2024	Spain	CSS	17	Student	Higher education	Offline	Human-Computer Interaction Technology	Intelligent tutoring systems	the use of primary school physical education (PE) 360° video recordings and VR technology to enhance reflexivity	Moderate
84	The role of the O2O blended teaching model in improving the teaching effectiveness of physical education classes	2024	China	CSS	Unclear	Student	Higher education	Blended	Artificial Intelligence Technology Cluster	Intelligent tutoring systems	O2O blended teaching model	Moderate
85	Applying an augmented reality game-based learning environment in physical education classes to enhance sports motivation	2024	Kazakhstan	QES	52	Student	Primary education	Offline	Human-Computer Interaction Technology	Augmented learning platforms	AR-assisted learning	Moderate
