# Supplementary material for: Application of digital-intelligent technologies in physical education: a systematic review
Source: Front Public Health. 2025 Jul 24;13:1626603. doi: 10.3389/fpubh.2025.1626603 (PMC12328460; doi:10.3389/fpubh.2025.1626603)
Supplement: Supplementary file 3 [file Table_2.xlsx]

## Sheet: JBI Critical appraisal Checklis
JBI Critical appraisal Checklist for Quasi-Experimental Studies (non-randomized experimental studies)	Study citation（Num.）
	4	5	7	8	10	12	16	17	18	19	29	31	35	41	42	48	49	57	58	59	60	61	62	63	65	67	68	72	75	77	85
1.Is it clear in the study what is the ‘cause’ and what is the ‘effect’ (i.e. there is no confusion about which variable comes first)?	1	1	1	1	1	1	1	1	1	1	1	1	1	1	1	1	0	1	1	1	1	1	1	1	1	1	1	1	1	1	1
2. Were the participants included in any comparisons similar?	1	1	1	1	0	1	0	1	1	1	1	1	1	1	1	1	1	1	1	1	1	0	1	1	1	1	1	1	1	1	1
3. Were the participants included in any comparisons receiving similar treatment/care, other than the exposure or intervention of interest?	0	0	0	0	0	0	0	1	1	1	0	1	0	0	0	0	0	0	0	0	1	1	1	0	0	0	0	0	0	0	0
4. Was there a control group?	1	1	1	1	1	0	1	1	1	1	1	1	1	1	1	1	1	1	1	1	1	1	1	1	1	1	1	1	1	1	1
5. Were there multiple measurements of the outcome both pre and post the intervention/exposure?	1	0	0	1	0	0	0	0	0	1	0	0	0	0	0	0	1	1	1	1	0	1	0	1	1	0	0	0	0	0	0
6. Was follow up complete and if not, were differences between groups in terms of their follow up adequately described and analyzed?	0	1	0	1	1	1	0	1	0	0	1	1	1	1	0	1	1	1	1	1	1	1	1	1	1	1	1	1	1	1	1
7. Were the outcomes of participants included in any comparisons measured in the same way?	1	1	1	1	1	1	1	1	1	1	1	1	1	1	1	1	1	1	1	1	0	1	0	1	0	1	1	0	1	1	1
8. Were outcomes measured in a reliable way?	1	1	1	1	1	1	1	1	1	1	1	1	1	1	1	1	1	1	1	1	1	1	1	1	1	1	1	1	1	1	1
9. Was appropriate statistical analysis used?	1	1	1	1	1	1	1	1	1	1	1	1	1	1	1	1	1	1	1	1	1	1	1	1	1	1	1	1	1	1	1
Scores	7	7	6	8	6	6	5	8	7	8	7	8	7	7	6	7	7	8	8	8	7	8	7	8	7	7	7	6	7	7	7
Levles	Moderate	Moderate	Moderate	Hight	Moderate	Moderate	Low	Hight	Moderate	Hight	Moderate	Hight	Moderate	Moderate	Moderate	Moderate	Moderate	Hight	Hight	Hight	Moderate	Hight	Moderate	Hight	Moderate	Moderate	Moderate	Moderate	Moderate	Moderate	Moderate

## Sheet: Randomized Controlled Trials
JBI Critical Appraisal Checklist for Randomized Controlled Trials	Study citation（Num.）
	1	9	11	15	24	37	53	66	71
1.Was true randomization used for assignment of participants to treatment groups?	1	0	1	1	1	1	1	1	1
2. Was allocation to treatment groups concealed?	0	0	0	1	0	1	1	0	0
3. Were treatment groups similar at the baseline?	1	1	1	1	1	1	1	1	1
4. Were participants blind to treatment assignment?	0	0	0	0	1	0	1	1	1
5. Were those delivering treatment blind to treatment assignment?	0	0	0	0	1	0	1	1	0
6. Were outcomes assessors blind to treatment assignment?	1	1	1	1	0	0	0	1	0
7. Were treatment groups treated identically other than the intervention of interest?	1	1	1	1	1	1	1	1	1
8. Was follow up complete and if not, were differences between groups in terms of their follow up adequately described and analyzed?	1	1	1	1	1	1	1	1	1
9. Were participants analyzed in the groups to which they were randomized?	1	1	1	1	1	1	1	1	1
10. Were outcomes measured in the same way for treatment groups?	1	1	1	1	1	1	1	1	1
11. Were outcomes measured in a reliable way?	1	1	1	1	1	1	1	1	1
12. Was appropriate statistical analysis used?	1	1	1	1	1	1	1	1	1
13. Was the trial design appropriate, and any deviations from the standard RCT design (individual randomization, parallel groups) accounted for in the conduct and analysis of the trial?	1	0	0	1	1	1	0	1	1
Scores	10	8	9	11	11	10	11	12	10
Levels	Moderate	Moderate	Moderate	Hight	Hight	Moderate	Hight	Hight	Moderate

## Sheet:  Analytical Cross Sectional Stu
JBI Critical Appraisal Checklist for Analytical Cross Sectional Studies	Study citation（Num.）
	2	3	6	13	14	20	21	22	23	25	26	27	28	30	32	33	34	36	38	39	40	43	44	45	46	47	50	51	52	54	55	56	64	69	70	73	74	76	78	79	80	81	82	83	84
1.Were the criteria for inclusion in the sample clearly defined?	1	1	1	1	1	0	0	0	1	0	1	1	0	1	1	1	1	1	1	0	0	0	1	0	1	1	0	1	1	1	1	1	0	0	0	1	0	1	0	0	1	1	0	1	0
2. Were the study subjects and the setting described in detail?	1	1	1	1	1	1	1	1	1	1	0	0	1	1	1	1	1	1	1	0	0	1	1	0	1	1	0	0	1	1	1	1	0	1	0	1	0	1	0	0	1	1	0	1	0
3. Was the exposure measured in a valid and reliable way?	0	0	1	0	1	0	0	1	0	1	1	1	1	0	0	0	0	0	1	1	1	1	0	1	1	0	0	1	0	0	0	0	1	1	1	0	0	0	1	1	1	0	1	0	1
4. Were objective, standard criteria used for measurement of the condition?	1	1	1	1	0	0	1	1	1	1	1	1	1	0	1	1	1	1	1	1	1	1	1	1	0	0	1	1	0	1	1	1	1	1	1	1	1	1	1	1	1	1	1	0	1
5. Were confounding factors identified?	0	0	0	0	0	1	1	0	0	0	0	0	0	1	0	0	0	1	0	1	1	0	0	1	0	1	1	0	1	0	0	0	1	0	1	0	1	0	1	1	0	0	1	1	1
6.Were strategies to deal with confounding factors stated?	0	0	1	0	0	1	0	0	0	0	0	0	0	1	0	0	0	1	0	1	1	0	0	1	0	1	1	0	1	0	0	0	0	0	1	0	1	0	1	1	0	0	1	1	1
7.Were the outcomes measured in a valid and reliable way?	1	1	1	1	1	1	1	1	1	1	1	1	1	1	1	1	1	1	1	1	1	1	1	1	1	1	1	1	1	1	1	1	1	1	0	1	1	1	1	1	1	1	1	1	1
8.Was appropriate statistical analysis used?	1	1	1	1	1	1	1	1	1	1	1	1	1	1	1	1	1	1	1	1	0	1	1	0	1	1	1	1	1	1	1	1	1	1	1	1	1	1	1	1	1	1	1	1	1
Scores	5	5	7	5	5	5	5	5	5	5	5	5	5	6	5	5	5	7	6	6	5	5	5	5	5	6	5	5	6	5	5	5	5	5	5	5	5	5	6	6	6	5	6	6	6
levels	Moderate	Moderate	Hight	Moderate	Moderate	Moderate	Moderate	Moderate	Moderate	Moderate	Moderate	Moderate	Moderate	Moderate	Moderate	Moderate	Moderate	Hight	Moderate	Moderate	Moderate	Moderate	Moderate	Moderate	Moderate	Moderate	Moderate	Moderate	Moderate	Moderate	Moderate	Moderate	Moderate	Moderate	Moderate	Moderate	Moderate	Moderate	Moderate	Moderate	Moderate	Moderate	Moderate	Moderate	Moderate
